# Supplementary material for: A brief version of the Pediatric Inventory for Parents (PIP) in Spanish population: Stress of main family carers of chronic paediatric patients
Source: PLoS One. 2018 Jul 26;13(7):e0201390. doi: 10.1371/journal.pone.0201390 (PMC6062103; doi:10.1371/journal.pone.0201390)
Supplement: S3 Dataset — (DAT) [file pone.0201390.s003.dat]

SPP	EPP	DP	SCP	ECP	PIP_1F	PIP_1E	PIP_2F	PIP_2E	PIP_3F	PIP_3E	PIP_4F	PIP_4E	PIP_5F	PIP_5E	PIP_6F	PIP_6E	PIP_7F	PIP_7E	PIP_8F	PIP_8E	PIP_9F	PIP_9E	PIP_10F	PIP_10E	PIP_11F	PIP_11E	PIP_12F	PIP_12E	PIP_13F	PIP_13E	PIP_14F	PIP_14E	PIP_15F	PIP_15E	PIP_16F	PIP_16E	PIP_17F	PIP_17E	PIP_18F	PIP_18E	PIP_19F	PIP_19E	PIP_20F	PIP_20E	PIP_21F	PIP_21E	PIP_22F	PIP_22E	PIP_23F
2	13	3	2	51	2	1	1	1	3	1	2	1	1	1	2	2	2	1	1	1	2	1	1	1	3	1	2	1	3	1	2	1	3	2	2	1	1	1	3	1	1	1	1	1	1	1	1	1	2
2	11	1	2	47	2	3	2	1	2	1	2	1	2	1	2	1	2	1	1	1	2	1	2	1	2	1	2	2	5	1	2	1	3	1	1	1	2	1	5	1	1	1	1	1	1	1	1	1	2
1	15	3	2	52	1	1	1	1	4	1	3	1	1	1	3	1	3	1	1	1	4	1	1	1	3	1	1	1	4	1	5	1	5	1	2	1	4	1	4	1	1	1	1	1	1	1	1	1	1
2	11	1	1	59	1	1	2	1	2	1	2	2	1	1	2	2	1	1	1	1	2	1	1	1	1	1	1	1	3	1	1	1	2	1	1	1	1	1	3	1	1	1	1	1	1	1	1	1	1
1	15	3	2	44	2	1	3	3	1	1	2	2	5	5	5	2	2	1	1	1	2	1	4	4	1	1	1	1	4	1	1	1	2	1	1	1	2	1	2	1	1	1	1	1	2	1	1	1	1
1	9	2	2	40	1	1	3	2	2	1	2	2	2	2	2	2	2	2	4	4	2	2	2	2	3	2	3	2	5	1	3	1	3	1	2	1	2	1	2	1	1	1	1	1	2	1	1	1	3
2	16	3	2	49	2	1	3	2	2	2	2	2	1	1	2	2	1	1	2	2	2	2	1	1	1	1	1	1	1	1	2	2	2	2	2	2	1	1	1	1	2	1	1	1	1	1	2	1	2
2	12	1	2	44	2	1	3	3	4	1	2	1	1	1	4	3	3	1	1	3	3	1	1	1	3	2	2	1	5	1	3	1	4	1	2	1	3	1	1	1	1	1	1	1	1	1	1	1	2
2	9	1	2	41	3	3	1	1	1	1	2	2	1	1	1	1	1	1	2	2	2	2	1	1	3	2	2	2	1	1	1	3	2	1	2	1	2	1	2	1	1	2	1	1	1	1	1	1	3
1	9	1	1	45	5	1	2	1	4	1	3	1	1	1	2	1	3	1	2	2	2	1	3	2	1	1	1	1	5	1	3	1	3	1	3	1	3	1	5	1	1	1	5	3	1	1	1	1	4
1	10	3	2	43	4	4	1	1	4	1	5	1	2	2	4	1	4	1	2	1	2	1	3	5	3	5	1	1	5	1	3	1	5	1	2	1	4	1	4	1	1	1	1	1	1	1	1	1	4
2	9	3	2	39	1	1	1	1	2	1	2	1	2	1	2	2	3	1	1	1	2	1	2	2	3	1	2	1	2	1	3	1	2	2	2	1	3	1	3	1	1	1	1	1	1	1	1	1	3
2	12	2	2	41	2	1	2	1	3	1	2	2	1	1	3	2	3	2	2	2	2	2	1	1	1	1	1	1	3	1	2	2	3	2	3	2	2	1	3	2	1	1	1	1	1	1	1	1	2
2	12	2	2	48	1	1	3	3	4	1	1	2	1	1	4	4	1	1	1	1	1	2	1	1	3	2	1	1	1	1	1	1	1	1	1	1	1	1	1	1	1	1	1	1	2	2	1	1	1
1	11	2	2	45	1	1	2	1	2	1	1	2	1	2	2	3	2	1	3	3	1	3	1	1	1	1	1	1	3	1	2	1	1	1	2	3	1	1	1	1	1	3	1	3	1	1	1	1	2
1	14	2	1	37	2	1	2	2	3	2	2	2	2	3	1	1	3	1	1	1	2	2	2	3	2	4	1	1	4	1	2	1	3	1	2	1	3	1	4	1	1	1	2	3	1	1	1	1	3
2	11	2	2	39	2	1	3	3	1	1	1	1	1	1	2	2	1	1	3	4	2	2	1	1	3	3	1	1	2	1	2	2	3	2	1	1	1	1	2	2	1	1	1	1	1	1	1	1	1
1	13	3	2	46	2	2	3	3	2	1	2	1	1	1	2	1	3	1	2	2	3	2	2	1	2	2	2	2	5	1	3	2	3	2	2	2	2	1	3	2	1	1	1	1	2	2	2	1	2
2	15	3	2	52	4	4	4	2	2	1	2	3	1	1	4	4	3	1	1	1	2	2	3	3	4	4	1	1	5	1	1	1	3	2	2	1	2	1	3	2	1	2	1	1	1	1	1	1	1
1	13	3	2	42	5	5	3	3	1	1	4	3	4	1	2	1	2	1	1	1	3	1	1	1	3	1	1	1	5	1	2	1	5	1	2	1	2	1	5	1	1	1	1	1	1	1	2	1	1
2	14	1	2	46	3	1	3	3	3	1	3	4	2	2	2	3	3	1	3	3	3	2	2	2	3	3	2	2	4	1	2	3	3	1	2	4	2	1	3	1	1	1	1	1	1	1	1	1	2
1	14	1	1	45	1	1	2	1	3	1	3	3	1	1	4	3	3	1	1	1	2	3	1	1	3	3	1	1	5	1	2	1	3	2	1	1	3	1	1	1	1	1	3	1	1	1	1	1	4
1	9	3	2	52	3	2	3	2	3	1	2	2	1	1	2	1	3	1	2	2	3	2	3	3	3	3	3	3	5	1	3	1	2	1	3	2	3	3	3	1	2	1	2	2	2	1	1	1	5
1	10	2	2	42	2	1	3	1	3	1	2	2	2	2	1	1	3	1	2	2	2	1	2	3	2	1	3	2	4	1	3	1	3	1	2	1	3	1	3	1	2	2	2	5	1	1	2	2	1
2	13	2	1	48	3	3	3	2	3	1	3	3	2	4	3	3	3	2	2	1	3	1	3	3	1	3	2	1	3	1	3	2	3	1	2	1	3	1	4	1	3	1	2	1	2	2	3	2	2
2	13	2	1	51	3	4	3	2	2	1	2	3	1	1	2	1	2	1	2	2	2	1	3	2	2	1	2	2	5	1	3	1	3	1	1	1	1	1	2	1	1	1	2	2	1	1	1	1	1
1	14	2	2	45	1	1	2	2	2	2	2	4	2	4	2	4	2	1	2	3	2	1	2	2	2	3	2	3	5	1	5	1	5	1	2	2	4	1	5	1	1	1	1	2	1	2	2	2	4
1	15	2	2	45	2	1	3	3	2	2	2	3	2	4	2	2	2	1	2	3	1	1	1	3	1	3	1	1	5	1	3	2	2	2	2	2	1	1	2	2	1	1	2	2	1	1	1	1	1
1	15	3	1	47	4	4	3	3	4	2	2	2	1	1	1	1	3	2	1	1	2	2	2	1	1	1	1	1	1	1	3	3	2	2	2	2	1	1	1	2	1	1	1	1	1	1	2	3	2
2	17	3	2	50	4	3	1	1	3	2	2	4	1	1	4	2	3	1	3	2	3	2	3	3	1	1	1	1	1	1	4	2	5	5	4	3	1	1	1	1	1	1	1	1	1	1	3	2	4
1	12	3	2	43	1	1	2	3	2	1	1	4	1	1	4	4	2	1	1	1	1	1	3	4	4	3	1	1	5	1	2	2	5	4	1	1	2	1	2	1	1	1	1	1	1	1	2	2	2
1	14	1	1	52	2	1	3	2	4	2	2	3	2	2	1	1	2	3	1	1	2	2	2	3	2	2	2	2	4	3	3	3	5	4	1	1	2	1	3	2	1	1	2	1	2	1	1	1	2
2	13	3	2	45	3	3	1	1	3	1	3	3	2	2	2	2	2	1	1	1	3	3	2	2	3	3	2	2	5	1	2	3	3	3	2	1	2	1	2	1	1	1	1	1	1	1	2	2	2
1	14	2	2	45	1	1	2	3	2	1	2	2	2	3	2	3	3	2	2	2	3	1	2	2	3	2	2	2	4	1	4	4	4	4	2	2	3	1	3	2	2	2	2	3	1	1	1	1	3
2	13	1	2	48	3	2	3	2	4	1	3	3	3	2	4	3	4	1	4	4	4	4	2	1	1	1	1	1	5	1	5	1	5	1	3	3	5	5	5	5	1	1	1	3	1	1	2	1	5
2	14	1	2	51	3	1	5	1	4	3	4	5	4	5	3	2	4	1	2	1	3	3	4	5	1	2	2	1	5	1	4	1	4	2	3	1	3	1	5	1	2	1	3	5	4	3	1	1	3
2	11	2	2	46	3	2	3	2	3	2	2	2	2	2	3	2	2	2	2	2	2	2	2	2	2	2	2	2	4	2	1	1	2	2	2	2	3	2	2	2	1	1	2	2	2	2	1	1	3
2	12	2	2	43	3	2	3	3	3	2	3	3	1	1	2	2	3	1	2	2	3	2	1	1	2	2	1	1	2	1	2	2	3	3	3	3	1	1	2	1	4	4	1	1	3	3	1	1	4
1	11	2	2	43	4	2	4	4	3	1	3	3	1	1	4	4	2	2	1	1	3	4	3	4	5	5	1	1	5	1	4	3	5	1	4	1	1	1	3	1	1	1	1	1	1	1	1	1	4
1	9	3	2	39	1	1	2	1	2	1	2	3	1	1	3	4	4	1	3	4	3	2	3	4	3	3	3	4	3	1	4	1	5	1	2	3	3	1	4	1	1	1	3	4	3	3	2	1	3
1	10	2	2	50	2	1	3	2	3	1	1	1	1	1	3	3	2	1	3	3	2	2	3	4	3	3	2	2	3	3	2	2	5	1	2	3	1	1	2	2	3	4	1	1	3	3	1	1	2
2	12	2	2	46	5	3	3	4	2	1	3	4	2	4	5	5	3	1	3	3	3	2	1	3	2	3	1	1	5	1	2	1	3	1	3	3	2	1	4	1	3	4	1	5	1	1	1	1	2
1	13	2	2	42	1	1	2	1	3	1	2	1	3	2	3	3	4	2	1	1	3	2	2	3	4	3	3	3	3	1	2	1	3	2	3	4	2	1	4	4	5	5	1	1	1	1	4	4	2
1	14	2	2	43	3	3	3	2	4	1	3	1	3	2	2	4	4	1	2	4	2	1	3	4	3	2	1	1	4	1	3	2	3	1	3	3	3	1	3	1	3	4	4	2	5	1	2	2	3
1	14	2	1	39	2	2	3	3	3	1	2	2	2	2	3	3	3	1	3	2	2	2	3	3	3	3	1	1	1	1	4	1	3	3	2	2	1	1	1	1	3	3	3	3	1	1	1	1	2
1	15	2	1	43	3	3	2	1	4	2	2	3	1	1	3	3	4	1	1	1	3	3	4	5	5	4	1	1	1	1	3	4	1	1	3	4	1	1	3	3	1	1	1	1	1	1	1	1	2
2	14	1	2	44	1	1	1	1	5	1	2	4	2	1	3	3	4	1	1	1	4	2	1	1	1	1	2	2	5	1	2	4	2	2	3	5	4	1	5	3	3	5	1	1	1	1	1	1	2
2	14	1	1	52	1	1	3	5	2	1	2	1	3	3	3	1	1	1	3	1	3	4	2	1	2	1	2	1	3	1	2	1	2	1	2	4	3	1	3	1	1	1	2	4	1	1	2	3	1
2	11	2	2	41	1	1	3	3	3	1	2	2	2	1	2	1	4	1	4	4	3	4	2	1	3	3	2	2	5	1	3	1	2	1	2	1	2	1	3	3	3	4	3	5	1	1	2	2	3
1	11	3	2	42	2	2	2	1	2	1	2	1	2	1	1	1	2	1	1	1	2	2	1	1	1	1	2	1	2	1	2	1	2	2	2	4	2	1	1	1	2	5	3	4	1	1	2	1	4
1	10	1	2	43	2	2	3	3	3	1	3	3	2	2	2	2	3	1	2	3	2	2	3	3	2	2	2	2	4	2	2	1	3	3	2	2	2	2	3	3	2	2	1	1	2	2	2	1	2
2	12	1	2	46	1	1	1	1	3	1	1	5	1	1	3	5	3	1	1	1	1	2	1	1	2	3	1	1	1	1	1	4	4	3	1	4	2	1	3	3	2	2	1	3	1	1	1	1	1
1	10	2	2	50	2	2	2	2	2	2	2	2	2	2	2	2	2	2	2	2	2	2	2	2	3	2	2	2	2	2	3	2	3	2	3	2	2	2	3	2	3	2	3	2	2	2	1	2	1
1	15	2	2	50	3	1	3	2	2	1	3	3	3	4	3	4	1	1	3	3	3	2	3	3	3	3	2	2	1	2	3	3	3	3	3	3	3	1	2	2	2	2	3	2	1	3	1	1	3
1	10	2	2	45	5	5	2	1	4	1	2	1	1	1	3	4	3	4	4	5	4	5	3	5	2	5	3	5	4	1	2	1	3	2	2	1	2	1	3	2	1	1	1	1	1	1	2	2	3
1	15	2	2	45	1	1	4	4	3	1	2	4	1	2	3	3	3	1	1	1	2	4	3	4	2	4	2	3	2	1	3	4	3	3	2	4	2	1	2	2	1	1	1	1	2	2	2	2	1
2	11	1	2	48	2	3	3	4	2	1	3	4	2	1	3	2	2	1	2	2	2	2	2	2	4	4	2	2	2	1	1	1	1	1	3	4	2	1	4	2	3	4	1	1	2	2	1	1	1
1	9	2	2	34	4	4	2	4	1	1	4	3	2	3	4	4	2	1	4	5	3	3	2	5	4	4	1	1	5	1	3	1	4	1	5	1	2	1	5	1	3	1	1	1	1	1	1	1	5
1	9	2	2	27	2	2	3	3	3	2	2	4	1	1	3	4	3	2	5	5	3	2	5	5	2	2	1	1	5	1	3	3	3	1	2	2	2	1	1	1	5	5	1	1	1	1	1	1	3
1	11	3	2	48	2	1	3	3	3	1	3	2	2	1	2	3	3	2	1	1	3	2	3	3	2	3	2	2	5	1	2	4	5	3	1	1	3	1	3	2	1	1	1	1	1	1	3	4	5
1	12	2	2	46	5	3	2	3	2	1	3	3	2	2	2	2	3	1	3	2	2	3	3	2	3	3	2	2	2	2	3	2	3	1	2	4	3	1	2	2	1	1	4	2	1	1	3	3	2
2	16	3	2	46	2	2	2	2	3	3	2	1	1	1	3	3	3	1	3	4	3	2	2	2	2	3	3	3	3	3	4	1	2	2	2	1	2	1	3	1	1	1	1	3	1	1	1	1	3
1	11	1	2	47	4	3	5	5	4	1	2	4	3	3	5	5	3	1	3	3	3	1	3	4	3	3	1	1	3	1	2	2	3	1	3	1	3	1	3	3	1	1	1	2	2	2	1	1	3
2	11	3	2	40	5	1	3	2	3	3	2	4	3	4	4	4	4	1	2	2	2	2	5	5	3	3	2	2	3	1	4	4	5	3	3	3	3	1	3	1	1	1	2	1	2	2	2	2	2
2	9	3	2	43	3	3	2	2	2	2	3	3	1	4	2	4	3	1	1	1	2	1	2	4	1	2	1	1	5	1	2	5	3	4	1	5	3	1	3	1	2	4	3	1	5	2	2	1	3
2	11	2	2		5	4	4	3	2	1	5	2	2	3	1	1	3	1	3	3	3	1	3	3	5	4	1	1	5	1	1	1	3	3	2	4	1	1	2	1	1	1	1	1	1	4	1	1	3
1	11	3	2	49	2	2	2	2	2	2	2	1	1	3	1	1	3	1	1	1	2	1	1	1	1	1	1	1	5	1	2	5	4	3	2	5	3	1	2	2	2	5	1	5	1	1	1	5	2
1	14	2	2	43	4	4	2	2	2	2	3	4	1	1	3	4	2	1	5	5	2	4	4	5	2	5	1	1	3	1	2	4	4	1	1	1	2	1	2	4	1	1	1	1	2	5	1	1	1
1	15	2	2	47	2	1	2	1	3	3	3	3	3	3	1	1	1	1	5	4	3	2	3	3	3	3	2	2	1	1	2	3	3	3	2	3	2	1	2	3	2	3	2	1	2	3	1	1	2
1	12	2	2	47	2	1	2	1	3	3	3	3	3	3	1	1	1	1	5	4	3	2	3	3	3	3	2	2	1	1	2	3	3	3	2	3	2	1	2	3	2	3	2	1	2	3	1	1	2
1	12	2	2	40	2	2	3	4	2	3	3	3	2	2	4	4	3	3	2	2	3	3	2	2	2	2	2	4	5	4	5	3	2	2	3	2	2	3	2	3	2	4	1	1	1	1	2	1	4
1	14	3	2	47	5	5	3	4	2	3	2	5	3	4	2	3	4	1	1	1	3	2	5	5	4	5	2	2	4	1	3	3	3	2	2	2	3	1	3	1	1	1	2	3	3	3	2	2	2
2	9	2	2	41	4	5	3	5	3	1	3	2	1	1	3	5	3	1	2	2	2	2	1	1	3	5	3	2	5	1	2	1	4	1	3	1	1	1	3	2	1	5	1	5	1	5	1	1	2
2	13	2	1	50	3	3	2	2	2	2	3	3	1	1	1	1	2	2	1	1	1	1	3	3	3	3	1	1	5	5	5	5	5	5	2	2	2	2	3	3	2	2	2	2	2	2	2	2	2
1	15	2	2	50	3	3	2	4	2	2	2	4	2	3	2	3	2	1	2	1	2	2	2	3	2	3	1	2	5	2	5	1	5	1	2	1	2	1	5	1	2	1	2	1	1	1	2	3	4
2	13	1	2	46	4	3	4	5	2	1	3	4	2	1	4	4	3	1	4	4	2	1	4	5	5	5	2	1	1	1	1	2	2	1	2	4	2	2	2	1	1	1	1	1	3	3	1	1	1
1	14	3	1	53	3	2	2	2	3	1	2	2	2	4	2	3	2	5	3	3	3	1	2	3	3	3	3	5	5	1	5	1	3	2	3	1	4	1	5	1	2	2	2	2	2	2	2	2	4
1	15	1	2	47	5	3	3	2	3	1	4	3	2	1	3	3	2	1	2	1	3	2	2	1	3	2	2	3	5	1	3	4	5	4	3	4	2	1	3	2	1	1	1	1	4	4	2	1	1
2	13	2	2	53	2	1	3	3	2	1	2	2	1	1	3	4	2	2	2	2	1	1	3	4	3	4	1	1	5	1	2	5	3	5	2	5	1	1	1	1	3	5	1	1	1	1	1	1	3
1	13	2	2	42	2	1	1	1	2	1	2	4	1	1	3	5	2	2	2	2	3	4	2	3	2	2	2	2	2	2	2	2	2	1	3	5	2	2	1	3	2	5	1	4	1	1	1	1	3
2	13	2	2		2	2	2	2	2	1	3	1	2	3	2	1	3	1	1	1	3	3	2	3	2	3	2	3	3	2	2	2	3	1	2	3	3	1	2	1	2	3	1	3	2	3	2	3	2
1	10	3	2	42	2	1	3	2	4	3	3	4	1	1	2	1	4	1	1	1	4	4	3	3	3	3	1	1	5	1	3	3	3	3	2	2	2	2	1	1	1	1	1	1	1	1	1	1	4
1	14	1	2	47	3	2	1	1	2	1	2	2	2	2	2	3	3	1	3	3	2	2	1	1	2	2	2	1	3	1	2	2	4	3	2	2	2	1	4	2	3	4	3	3	2	2	2	2	1
1	15	2	2	44	3	3	3	3	4	3	3	4	2	1	2	2	4	3	1	1	4	4	1	1	3	4	3	3	5	2	2	3	3	3	3	3	4	1	3	3	2	2	1	1	2	2	2	3	1
1	12	3	1	50	2	2	2	2	2	1	3	3	2	3	2	3	2	2	1	1	3	3	1	1	1	1	1	1	5	1	1	4	3	3	1	4	2	2	2	3	1	3	1	3	1	1	1	1	3
1	12	3	2	45	2	3	2	4	2	2	3	3	2	4	1	1	3	1	2	3	3	3	2	2	2	1	3	3	4	1	3	4	4	1	3	4	3	1	3	2	2	3	2	3	1	1	2	2	3
2	8	1	2	36	4	3	3	2	2	1	2	4	3	3	4	5	3	1	2	2	3	3	3	5	3	3	2	2	5	2	2	4	4	4	2	5	3	1	5	1	1	1	1	1	1	1	2	1	5
1	15	2	2	46	3	1	2	4	3	1	2	4	1	4	3	2	2	1	4	2	3	2	3	4	2	2	2	2	4	1	2	4	22	1	2	4	2	1	2	1	2	4	1	4	1	4	2	4	2
1	10	2	2	42	2	1	1	3	5	2	3	3	3	4	2	3	3	1	2	3	3	4	2	3	3	3	2	1	5	1	3	1	3	2	2	3	3	1	2	1	2	3	1	1	2	3	1	1	3
2	13	2	2	51	5	3	5	4	1	1	3	3	2	3	2	2	4	1	4	4	3	4	3	4	4	5	3	4	5	1	3	4	4	2	2	3	2	1	5	1	1	1	2	2	3	3	2	3	1
2	10	3	2	39	2	2	3	2	4	2	3	3	3	4	3	4	4	1	1	1	3	2	1	1	3	3	1	1	5	1	3	1	2	1	3	1	4	1	4	2	2	5	2	2	1	1	2	2	2
2	13	2	2	45	1	1	3	4	2	4	2	4	1	4	2	4	2	2	2	3	2	4	3	3	3	2	2	2	3	3	2	4	3	3	2	4	1	1	2	2	2	3	3	4	1	1	2	3	4
1	15	1	2	52	3	3	3	3	5	2	3	2	2	2	2	2	4	1	2	2	2	2	3	3	4	4	2	2	2	2	3	2	3	3	3	3	3	1	3	2	2	2	2	2	3	2	1	1	2
1	12	3	2	39	3	4	4	2	3	2	3	3	3	4	2	2	3	1	1	1	2	1	5	5	5	3	1	1	5	2	3	3	2	2	2	1	2	1	4	2	2	2	5	5	5	5	1	1	1
2	10	3	2	36	3	1	1	1	3	2	2	4	1	1	3	2	3	1	3	4	3	3	4	5	5	5	3	4	4	1	3	5	3	4	2	3	3	3	2	4	2	4	1	1	1	1	1	1	5
2	13	2	2	52	3	3	2	2	3	1	3	3	1	1	3	4	3	1	4	4	3	2	1	1	3	3	2	2	5	2	3	5	4	2	3	4	2	1	3	3	3	3	2	2	3	3	2	2	3
2	13	3	1	46	3	2	2	3	1	1	1	2	2	2	3	3	1	1	3	3	3	1	3	2	3	3	2	2	1	1	3	3	1	1	2	2	1	1	1	1	2	2	1	2	1	3	1	4	3
2	9	2	2	47	1	1	3	5	5	2	2	3	2	2	1	1	3	3	1	2	3	3	4	4	3	3	3	3	5	2	2	3	4	4	2	2	1	1	3	4	1	1	1	1	3	3	3	2	3
1	15	1	2	49	4	3	3	3	3	1	3	3	2	2	3	3	3	1	1	1	3	4	1	1	3	3	1	1	4	1	3	3	3	3	3	3	3	1	3	1	1	1	1	2	2	2	1	1	3
2	14	1	1	51	5	4	2	4	4	1	3	3	2	5	4	4	4	1	3	3	4	3	3	3	3	3	2	3	5	1	5	4	5	1	1	3	3	1	4	1	1	4	1	4	2	2	2	2	5
2	9	3	2	37	3	3	3	3	4	3	2	3	1	1	2	4	4	3	1	1	3	4	3	5	3	4	3	4	4	4	3	5	2	3	2	2	3	2	2	3	3	5	2	2	2	2	1	1	2
1	11	3	2	42	3	3	2	3	3	1	3	3	2	2	2	2	3	1	2	4	3	3	3	3	3	2	2	2	5	1	5	1	4	1	2	4	2	1	4	1	1	4	4	4	1	4	2	3	3
2	14	1	2	46	2	3	2	4	3	1	3	3	2	4	2	3	3	1	2	4	3	3	2	4	1	5	1	1	3	1	3	1	2	1	2	2	3	1	3	2	4	3	5	5	2	2	1	1	1
2	14	3	1	51	1	4	3	4	2	1	2	2	1	3	3	2	3	1	1	3	3	3	1	1	2	2	2	2	5	1	3	1	5	1	3	2	2	1	5	1	4	3	2	4	3	3	3	5	3
1	11	3	2	41	2	2	3	3	3	1	2	3	2	4	3	3	3	1	1	4	3	4	2	4	3	4	2	4	5	1	5	3	3	1	2	3	3	1	3	3	1	3	3	3	2	3	2	3	2
1	12	3	2	47	2	2	3	3	4	2	2	2	1	1	3	3	3	2	1	1	3	3	2	2	2	2	1	1	4	2	3	3	3	3	2	2	3	3	3	3	3	4	2	2	2	2	2	2	3
2	11	2	2	51	3	3	4	4	4	4	3	3	1	1	4	5	4	1	3	3	4	3	2	2	2	2	2	2	4	1	3	4	3	4	3	3	3	1	3	2	1	1	1	1	3	3	1	1	3
1	14	1	2	38	4	3	3	3	4	2	2	4	3	4	3	4	3	1	1	3	1	4	4	4	4	4	2	3	5	1	5	1	2	1	3	3	2	1	3	2	2	4	2	4	4	2	2	2	2
2	14	3	2	44	5	5	2	2	3	3	3	3	1	1	1	1	3	3	4	4	3	3	3	3	3	2	4	4	4	4	4	4	5	5	3	2	3	3	4	4	1	1	3	3	2	1	1	1	1
1	12	1	2	45	2	2	3	2	2	2	3	2	1	1	3	2	3	2	2	2	3	2	2	2	3	2	2	2	5	3	2	3	3	3	2	2	2	2	3	3	2	2	2	2	3	3	2	2	2
2	10	3	2	39	1	1	3	5	5	1	3	5	3	5	1	1	5	3	1	1	3	5	3	5	3	5	3	5	5	1	3	3	3	1	3	3	5	1	3	3	1	1	1	1	1	1	1	1	3
2	10	2	2	47	2	1	3	2	3	1	4	3	2	3	3	3	3	1	4	4	3	1	4	4	3	2	3	3	4	1	3	3	3	4	3	2	3	1	4	1	2	4	3	2	2	4	3	3	3
1	15	1	2	36	5	3	4	4	3	1	3	4	3	5	3	4	3	1	1	1	3	4	4	4	3	3	2	2	5	1	3	4	4	1	3	3	3	3	3	1	2	2	1	1	1	2	3	2	3
2	11	3	1	50	2	3	1	1	2	3	2	2	2	2	2	4	2	1	1	1	2	4	1	1	1	1	2	2	4	1	2	3	2	3	2	4	2	1	2	4	2	4	2	4	2	4	1	2	3
1	13	1	2	45	3	3	3	4	3	3	2	3	1	1	5	4	3	3	1	1	3	3	2	2	3	2	1	1	4	4	2	4	4	3	4	4	2	2	3	3	2	2	5	3	2	1	1	1	1
1	9	1	2	41	3	2	2	3	4	4	3	3	3	4	2	4	4	1	2	4	3	3	2	3	3	3	1	1	4	1	3	3	3	2	2	4	2	1	3	1	1	5	2	4	1	5	1	1	2
2	9	2	2	46	3	2	2	3	1	3	1	5	3	4	2	4	2	2	4	3	5	4	3	3	3	4	2	4	4	2	4	3	4	3	4	4	2	2	2	4	5	4	5	4	3	3	1	1	3
2	10	2	2	48	3	3	4	5	2	1	1	1	1	1	2	1	2	1	3	4	2	2	1	1	3	4	1	1	3	2	3	2	4	4	4	5	2	1	2	2	2	5	1	4	2	3	1	1	1
2	14	3	2	41	3	3	3	2	3	3	3	3	3	3	3	3	3	2	1	1	3	3	3	3	3	3	2	3	5	3	3	3	3	1	3	2	3	3	1	3	1	3	1	2	1	2	1	1	1
1	14	1	2	41	5	5	3	3	3	1	2	2	2	2	3	4	3	1	1	1	3	3	2	1	3	5	3	5	5	1	2	2	3	1	2	1	3	1	3	4	2	3	2	4	2	1	2	1	2
1	14	1	1	46	3	2	3	2	2	1	3	3	4	4	3	4	1	1	2	2	3	3	2	2	3	33	2	2	1	1	1	1	1	1	4	4	1	1	3	3	1	1	1	1	1	1	1	1	1
1	10	2	2	44	2	2	3	4	2	3	2	4	2	3	3	4	2	3	4	4	2	3	2	3	2	3	2	2	5	2	2	4	3	3	3	4	2	2	2	4	1	1	2	4	2	3	1	1	2
1	11	2	2	40	1	1	5	5	2	2	3	4	3	2	4	5	3	2	2	4	2	3	1	1	3	4	1	1	3	3	2	2	4	3	2	2	1	1	4	2	1	4	1	4	1	1	1	1	3
2	11	1	2	44	2	1	4	4	3	3	3	5	2	3	2	4	2	1	1	1	1	1	1	1	2	2	1	1	5	4	2	4	3	3	2	4	1	1	3	4	2	5	1	1	1	1	1	1	2
2	15	3	2	45	2	2	3	3	3	3	3	5	3	4	3	2	3	3	2	2	3	2	1	1	2	3	3	3	4	4	3	4	3	4	3	5	2	2	4	4	1	2	2	2	1	1	2	2	3
1	14	2	2	42	2	1	3	3	3	3	3	4	2	1	4	4	3	1	1	1	3	2	3	4	2	2	2	3	4	2	2	22	4	3	3	4	1	1	3	4	1	1	1	1	1	1	2	2	3
2	14	3	2	52	4	4	3	2	5	5	3	3	1	1	2	1	5	3	3	3	4	3	5	5	4	4	2	2	5	4	3	3	2	2	2	2	2	2	4	4	2	2	3	3	3	3	1	1	2
2	10	1	2	49	4	4	4	3	4	2	3	2	1	1	4	5	4	2	1	1	4	4	2	2	4	4	3	5	5	1	2	5	3	1	3	4	4	1	4	3	2	4	2	5	2	4	2	3	3
1	15	2	2	45	1	1	2	2	3	3	2	3	3	3	2	3	3	2	3	2	2	3	1	1	1	1	2	2	3	1	3	3	3	3	3	3	2	1	3	2	3	4	1	1	1	1	1	1	3
1	15	1	2	44	2	2	3	3	3	3	2	4	2	3	3	3	3	2	1	1	3	2	2	2	3	3	2	2	5	1	3	2	5	5	3	4	3	1	3	3	1	1	3	2	1	5	1	4	2
1	11	3	2	39	5	5	2	4	2	3	2	3	3	2	4	3	4	1	3	3	4	4	4	4	4	4	3	3	4	4	4	3	3	3	4	4	2	3	3	4	4	4	5	4	4	3	1	1	3
1	15	3	2	50	2	2	3	3	3	3	2	4	1	1	4	3	4	3	4	3	3	4	3	3	3	3	3	4	3	4	3	3	2	2	3	4	2	1	2	1	3	4	3	3	3	3	2	3	1
1	11	2	2	41	4	3	2	5	2	1	2	4	1	4	2	2	2	1	4	5	2	4	5	5	5	4	3	3	5	1	2	5	3	1	2	4	3	1	5	1	3	4	3	2	3	3	2	2	4
2	12	1	2	38	3	3	3	2	3	1	4	4	2	1	3	2	4	1	3	2	3	4	4	4	5	3	2	2	5	1	4	4	4	3	3	3	2	1	5	2	1	3	1	3	2	2	2	2	2
1	14	3	2	41	3	3	3	2	3	3	3	3	3	3	2	3	4	2	3	3	4	3	3	3	3	3	2	3	5	3	3	3	3	3	3	2	3	2	5	3	2	3	2	3	4	3	2	4	2
1	12	2	2	42	5	5	4	5	3	1	4	5	1	1	1	1	3	3	5	5	3	4	4	4	4	4	1	2	5	4	1	1	4	4	1	1	1	1	4	3	1	1	1	1	5	4	1	1	5
2	11	3	2	38	2	2	3	4	3	2	2	2	2	3	3	4	2	2	1	1	2	2	3	4	3	3	2	3	2	2	4	4	2	2	5	4	1	1	2	2	4	4	2	3	2	2	1	1	1
1	14	2	2	46	2	3	4	3	3	2	2	4	2	4	3	3	3	2	3	4	3	3	3	3	3	3	2	2	3	3	3	4	3	3	2	4	3	3	3	3	1	1	1	1	3	3	2	2	2
2	11	1	2	43	3	3	3	4	4	1	3	3	5	3	5	5	5	1	3	3	3	1	2	2	3	3	2	3	5	1	5	3	5	3	5	5	5	1	5	4	3	4	2	2	2	2	3	3	3
1	9	3	2	43	2	1	3	3	3	3	3	3	1	3	3	3	3	3	2	3	2	4	1	2	3	4	2	3	5	2	4	4	4	3	3	4	2	2	5	3	2	4	3	3	3	3	2	3	4
1	9	1	2	46	3	2	5	5	2	1	2	5	1	1	4	3	4	1	1	2	1	5	3	3	1	5	1	1	5	1	2	5	4	1	3	5	4	1	3	2	4	4	5	5	1	1	1	1	4
1	17	2	2	48	3	3	3	3	4	1	2	4	2	2	3	4	3	1	2	2	3	5	3	4	1	1	2	4	4	1	3	1	4	4	3	4	3	1	3	2	3	4	1	4	1	4	1	1	1
2	10	3	2	31	3	4	4	3	4	2	3	5	1	1	4	4	4	3	2	1	4	5	3	3	4	5	2	4	5	5	4	3	4	4	2	3	4	3	4	3	1	1	1	1	1	1	1	1	3
2	12	2	2	49	1	1	3	3	3	3	2	4	2	4	3	3	2	1	5	5	3	3	3	3	4	3	3	2	4	1	4	4	5	2	2	4	2	3	4	4	1	3	1	4	1	4	3	3	1
2	9	1	2	46	5	4	4	4	2	1	2	5	2	3	3	4	3	1	1	2	2	1	3	5	3	1	3	5	5	1	5	3	4	4	2	4	3	1	4	2	4	5	4	4	2	3	3	4	2
2	16	3	1	36	1	1	3	4	3	1	2	3	2	1	2	4	4	1	1	1	2	4	2	3	2	2	2	4	3	1	3	3	4	2	2	3	1	1	2	1	3	5	2	3	3	5	2	5	3
1	13	1	2	47	2	2	2	2	3	3	2	2	1	1	2	3	2	3	1	5	2	5	3	5	3	4	2	5	4	3	4	5	2	3	1	5	3	2	3	4	5	5	1	1	1	2	1	1	1
1	13	1	2	44	4	3	1	1	3	5	2	2	2	2	2	2	3	4	1	1	3	5	3	4	3	3	2	3	2	4	2	4	3	3	2	4	2	2	5	4	2	2	4	2	2	2	3	3	1
1	11	3	2	43	3	3	4	3	5	1	3	3	1	1	3	4	3	1	3	3	3	3	1	1	5	5	3	4	5	5	3	3	3	3	2	2	4	3	2	1	2	1	2	1	4	3	3	3	2
1	13	2	2	50	1	1	3	3	2	1	1	5	1	5	2	5	2	5	4	5	2	5	2	3	1	4	1	2	5	1	1	4	3	1	1	5	3	1	1	2	2	5	1	5	1	5	1	1	1
1	16	3	2	49	3	4	3	4	4	4	4	4	3	3	4	5	4	4	1	1	2	3	3	3	3	2	4	4	2	1	1	2	3	2	4	5	2	3	2	2	4	4	1	1	2	2	1	1	1
1	11	2	2	38	4	3	2	4	2	5	2	5	1	1	4	5	3	4	1	1	3	5	2	5	3	4	1	3	3	4	2	4	2	4	3	4	3	3	3	4	1	1	1	1	1	1	1	1	4
1	10	1	2	30	4	4	3	3	4	4	2	3	5	5	3	4	3	3	1	2	1	1	1	1	3	3	3	3	5	4	3	3	4	4	3	5	2	3	4	5	2	5	1	1	5	5	2	2	2
2	9	2	2	44	3	3	4	4	3	2	3	4	1	1	4	4	3	1	3	4	2	2	5	5	3	4	3	4	4	2	3	3	4	4	4	4	3	2	4	2	3	5	1	1	3	3	2	2	3
1	14	2	2	44	3	3	4	4	3	2	3	4	1	1	4	4	3	1	3	4	2	2	5	5	3	4	3	4	4	2	3	3	4	4	4	4	3	2	4	2	3	5	1	1	3	3	2	2	3
2	11	2	2	43	3	4	1	4	3	1	2	3	2	4	2	4	2	1	4	5	3	4	3	5	4	5	1	5	4	1	3	4	2	4	4	4	2	1	4	1	3	5	1	4	1	3	1	3	4
2	9	2	2	45	3	2	3	4	3	5	3	3	2	4	2	2	2	2	2	2	3	4	3	4	3	3	2	3	3	4	2	3	5	5	3	3	2	1	4	4	2	4	3	2	2	3	3	5	3
1	15	1	2	44	4	3	2	5	4	1	3	5	2	4	2	4	4	1	3	5	3	4	1	2	1	5	2	3	5	1	3	5	5	2	2	5	5	1	5	2	1	5	1	5	2	4	1	4	2
2	9	3	1	48	4	3	3	4	3	2	2	4	2	5	2	4	4	2	2	4	4	2	1	4	2	4	2	4	3	1	3	3	5	2	2	2	4	1	3	2	1	4	2	4	3	4	2	4	4
2	13	2	2	47	3	3	2	4	3	3	4	5	1	1	3	4	2	2	4	4	4	5	2	2	2	2	2	2	3	3	2	4	3	4	2	4	2	1	3	5	3	5	3	4	4	5	2	3	3
1	14	2	2	47	3	3	3	5	3	2	2	4	2	3	3	4	3	1	2	3	3	5	3	5	3	3	3	4	3	1	3	1	3	1	2	3	3	1	3	4	1	1	3	4	3	4	3	4	3
2	12	3	1	47	3	2	2	3	2	3	5	4	2	3	2	4	3	5	3	4	4	4	2	2	4	4	3	3	4	3	3	3	4	4	3	4	3	3	5	4	3	3	2	2	1	1	3	3	4
2	12	3	2	42	4	4	2	2	4	3	5	5	3	5	3	4	4	3	1	2	5	5	5	5	3	5	4	4	3	3	4	4	4	5	4	5	2	2	1	1	4	4	5	5	4	5	1	1	2
1	12	2	2	44	1	1	3	4	2	1	3	3	2	3	3	4	2	3	3	4	2	2	3	3	4	4	3	3	2	2	3	4	4	4	4	4	2	2	4	4	5	5	5	5	4	4	2	2	3
2	10	2	2	43	4	4	4	4	3	2	2	2	3	3	4	5	5	3	1	1	4	2	5	5	5	5	2	2	5	2	2	2	5	5	3	5	4	2	2	2	5	5	1	1	2	5	1	1	2
2	13	3	2	45	3	2	5	4	3	1	3	4	5	5	3	4	3	3	3	4	3	3	4	5	5	5	4	4	4	3	3	3	4	4	3	3	3	3	3	2	2	2	2	2	3	4	2	2	3
2	12	3	2	33	5	4	4	4	3	5	3	5	2	3	1	1	2	4	5	5	4	5	4	5	5	5	3	3	5	5	3	5	5	5	1	2	3	2	4	4	3	4	1	2	3	2	3	3	3
1	16	3	1	53	3	3	2	2	3	3	2	4	2	2	4	4	3	2	1	1	3	3	3	4	3	4	1	2	3	3	3	4	3	3	3	4	1	2	3	4	4	4	3	3	2	3	1	1	3
1	12	1	1	46	3	3	2	3	2	1	3	3	2	2	2	4	2	3	2	4	2	4	2	4	1	4	3	4	5	2	3	4	4	4	2	4	2	2	2	4	2	3	2	4	2	2	3	3	2
2	14	1	1	44	3	3	3	4	2	3	3	4	2	4	3	4	3	3	2	2	3	4	2	4	4	4	2	3	5	3	3	4	5	5	2	4	3	2	5	4	4	5	2	3	1	2	2	3	4
1	11	1	2	47	3	3	2	2	3	2	2	1	1	1	3	2	3	3	2	2	3	3	4	4	3	3	3	3	5	5	4	4	5	5	3	3	2	2	5	5	1	1	1	1	3	3	1	1	1
1	11	1	2	46	2	2	4	4	4	2	3	5	1	4	4	4	3	2	4	4	3	4	3	4	3	4	2	2	3	3	2	4	4	4	2	5	3	2	4	3	1	4	2	3	1	1	2	4	3
1	13	3	2	42	3	4	4	5	2	3	3	5	3	5	3	5	3	2	2	3	3	5	3	4	2	3	2	4	3	1	3	4	2	3	3	5	2	1	2	2	1	1	2	5	2	2	3	5	5
2	13	2	2		5	4	2	4	3	5	4	5	2	4	3	4	4	3	2	3	3	3	2	4	5	5	3	4	5	2	4	2	5	3	4	4	3	3	3	4	5	5	4	4	1	2	3	3	5
2	14	2	2		2	5	2	5	4	1	2	4	1	5	2	4	2	4	1	5	3	5	2	5	3	4	2	4	5	1	3	4	2	4	1	5	2	1	1	1	2	5	1	5	1	5	1	5	3
1	11	2	2	33	4	4	4	3	2	1	2	2	1	1	4	5	3	3	2	2	3	5	4	5	5	5	3	4	2	2	2	3	4	2	4	5	2	1	3	5	5	5	5	5	1	1	2	3	3
2	8	1	2	30	5	4	3	3	3	4	2	3	5	5	5	5	3	4	2	5	2	2	4	5	5	5	3	4	3	4	3	4	3	4	5	5	1	1	5	5	3	5	5	5	5	5	3	4	3
1	18	3	2	42	5	5	3	4	3	1	3	5	2	5	5	5	2	5	1	1	3	5	3	3	5	5	5	3	5	1	5	5	5	1	4	5	1	1	2	2	3	5	1	5	3	5	2	2	5
1	11	2	2	36	3	3	2	4	5	5	5	5	4	4	2	5	4	4	1	1	4	4	5	5	5	5	3	5	4	5	2	5	4	5	2	5	3	3	5	5	3	5	5	5	1	1	1	1	2
1	10	2	2		3	4	5	4	3	2	2	4	2	5	4	4	3	1	5	5	3	4	4	5	5	5	4	5	3	1	4	4	3	5	4	4	3	1	3	4	4	5	3	4	3	4	1	1	4
1	12	2	2	36	2	2	3	4	4	5	2	5	1	1	5	5	4	4	2	2	4	4	3	5	1	1	3	3	5	5	2	3	5	5	4	5	3	3	4	4	4	5	1	1	3	4	4	4	2
1	13	2	2	44	4	4	5	5	3	2	3	5	2	5	5	5	3	4	5	5	4	5	4	5	5	5	2	5	5	2	5	4	5	3	5	5	3	5	5	3	5	5	3	5	3	5	1	1	3
2	12	1	2	49	2	4	4	5	2	2	4	5	1	1	5	5	4	2	2	5	4	4	3	5	5	5	2	2	5	1	2	2	5	5	2	4	2	1	5	5	1	2	1	1	5	5	1	1	3
2	9	2	2	43	3	3	3	5	3	5	4	5	2	5	5	5	3	2	4	4	2	2	4	5	1	5	3	4	5	5	2	4	5	2	3	5	2	2	3	4	2	5	3	4	1	5	2	4	5
2	13	3	2	63	1	1	1	4	3	1	1	4	1	1	3	1	3	1	1	1	3	1	1	1	1	1	1	1	3	1	1	1	4	1	1	1	3	1	2	1	1	1	1	1	1	1	1	1	1
2	13	3	2	49	1	1	2	2	2	2	3	2	2	1	1	1	1	1	1	1	3	3	1	1	1	1	2	2	5	1	4	1	3	1	3	2	2	2	5	1	1	2	1	1	1	1	3	2	2
2	13	3	2	49	2	2	3	3	3	3	3	3	2	1	3	3	3	3	4	5	3	4	3	3	3	4	3	4	3	2	3	4	3	3	3	5	3	1	3	2	3	4	2	2	3	2	2	4	3
2	14	3	2	46	2	2	3	4	4	3	2	4	2	3	1	1	3	1	1	1	2	2	5	1	2	3	1	1	5	1	2	2	2	1	1	1	2	1	5	2	3	2	2	2	4	2	1	1	1
2	14	3	2	47	5	4	5	1	3	3	2	2	1	1	5	5	4	1	3	3	3	2	1	1	5	4	4	4	5	1	3	1	4	3	5	5	2	1	5	1	1	1	5	5	5	1	4	4	3
2	14	3	2	49	3	2	3	3	3	1	3	4	1	1	3	3	3	1	2	3	3	3	5	5	4	4	3	3	3	1	3	2	4	4	3	3	2	1	3	2	3	4	2	2	3	4	3	3	2
2	11	3	2	41	3	3	2	4	3	1	3	4	2	1	1	1	2	1	1	1	2	2	1	1	2	3	1	1	4	1	2	1	3	3	3	4	1	1	2	2	4	3	1	1	1	1	1	1	3
2	12	3	2	39	1	1	2	1	3	4	2	1	2	1	3	3	3	3	2	1	3	4	4	5	3	3	3	3	3	1	4	4	2	1	3	4	2	1	3	2	1	1	1	1	1	1	1	1	2
2	10	3	2	45	2	1	2	1	4	2	2	4	3	3	3	1	4	1	5	5	3	2	2	3	1	1	2	1	5	2	4	1	3	2	2	1	4	1	3	3	2	2	1	4	2	2	2	2	4
2	9	3	2	43	1	1	2	2	4	2	2	4	1	2	2	3	3	1	2	3	1	1	1	3	1	1	1	1	5	1	3	3	3	1	2	2	1	1	4	2	1	1	1	3	1	3	1	4	4
2	9	3	1	46	3	3	2	5	2	1	3	5	1	1	1	2	3	1	3	1	2	2	2	4	4	5	2	2	4	1	2	1	3	4	2	5	2	1	3	1	2	5	1	5	1	1	2	1	3
2	9	3	2	38	4	5	3	3	3	1	2	3	3	4	3	4	3	1	2	2	2	3	3	4	3	4	3	3	4	1	3	2	2	1	3	3	3	1	2	2	1	1	4	4	1	1	1	1	3
2	12	3	2	43	1	1	1	5	5	1	3	1	3	4	3	4	4	1	1	4	3	4	3	4	2	4	1	4	4	1	2	3	2	3	2	4	3	1	3	1	1	4	1	3	1	1	1	1	2
2	10	3	1	39	2	1	2	4	4	2	4	4	1	1	2	3	4	1	5	5	4	4	4	5	3	3	2	2	4	1	2	3	5	3	2	2	5	1	4	1	2	3	1	4	3	2	3	4	5
2	9	3	2	39	4	3	3	4	4	1	3	4	2	2	2	4	4	1	3	4	3	4	1	1	2	4	2	2	5	1	4	4	4	1	2	4	3	1	3	2	2	4	2	4	2	3	2	3	2
2	9	3	2	40	1	1	3	2	4	1	3	4	2	4	2	2	2	1	2	2	3	4	4	4	4	4	2	3	5	1	3	3	5	4	3	4	3	3	4	3	2	2	1	5	1	2	2	1	3
2	10	3	2	44	4	3	3	4	2	3	4	4	4	5	4	4	2	1	5	4	5	4	4	5	2	3	2	3	1	3	3	2	1	1	3	2	1	1	2	1	5	3	5	4	1	3	1	1	3
2	9	3	2	47	5	4	4	4	3	3	2	4	3	2	2	1	3	1	3	2	3	2	3	4	5	5	1	1	5	3	2	5	5	5	2	5	3	1	5	3	1	5	2	3	1	4	1	1	5
2	10	3	2	43	2	1	3	4	3	2	3	3	3	4	4	4	2	1	1	1	3	3	3	4	4	4	4	4	4	4	4	4	2	2	3	4	1	1	4	4	4	4	2	1	2	2	2	2	4
2	11	1	2	43	3	4	4	4	3	4	4	5	2	4	3	4	3	2	3	4	3	4	2	3	3	3	2	2	4	3	2	3	4	4	2	4	2	2	3	3	1	2	1	1	2	3	2	3	3
2	9	3	2	32	3	4	3	4	3	4	3	3	2	2	4	4	3	4	2	2	3	3	3	3	4	4	3	3	4	4	3	3	4	4	4	4	3	2	4	4	3	2	3	2	3	2	2	2	4
1	13	3	2	51	1	1	1	1	2	1	2	2	1	1	2	2	2	1	2	2	2	2	2	3	2	2	2	2	4	1	2	2	3	1	2	2	3	1	2	1	1	2	1	2	1	1	3	2	2
1	17	3	1	60	2	3	3	3	2	2	2	3	2	3	3	3	2	2	1	1	2	3	1	1	1	1	1	1	3	3	2	3	1	1	2	3	2	2	3	3	3	3	2	2	1	1	2	3	1
1	18	3	1	52	2	1	3	4	3	1	2	4	2	4	2	3	2	3	3	3	2	4	2	3	1	5	2	2	5	1	5	1	5	1	2	3	5	1	3	1	1	5	2	4	1	4	2	2	3
1	13	3	2	37	1	1	2	2	3	3	1	1	1	1	2	4	3	3	1	1	2	3	3	4	2	3	3	4	3	1	3	2	2	3	3	2	3	2	3	2	3	3	2	2	1	2	2	3	2
1	14	3	2	47	2	1	3	4	3	1	3	5	3	2	3	3	4	1	5	4	3	4	3	4	3	5	3	4	5	1	3	3	4	1	3	4	3	1	3	2	3	3	2	2	3	4	1	1	2
1	13	3	2	50	5	5	3	2	3	3	3	3	2	2	1	1	3	1	1	1	3	2	3	5	4	2	2	2	4	1	3	5	4	4	2	5	3	1	4	1	1	1	4	5	1	1	2	2	1
1	18	3	2	47	3	3	2	2	4	2	3	3	1	1	3	2	4	1	2	2	3	3	3	4	1	5	2	2	5	1	3	2	5	1	3	4	1	1	4	2	1	4	1	5	2	3	2	4	1
1	18	3	2	49	1	1	2	2	4	1	3	4	3	1	3	2	4	1	3	3	3	5	4	2	4	4	1	1	5	1	3	1	3	1	2	5	2	1	3	1	1	4	1	5	3	4	1	1	5
1	13	3	2	41	3	4	3	3	2	4	2	4	4	4	1	1	3	2	1	1	2	2	2	2	2	2	4	4	3	3	2	5	3	4	2	4	3	1	4	4	2	4	4	4	4	5	3	5	3
1	12	3	2	45	3	1	3	2	4	1	3	2	3	1	2	3	4	1	1	1	3	1	1	1	1	1	2	1	5	1	2	1	4	1	3	4	3	1	1	1	1	1	1	1	1	1	1	1	1
1	12	3	2	46	4	1	1	1	2	2	1	1	1	1	1	1	2	1	1	1	1	1	2	2	2	2	1	1	5	1	2	2	2	2	1	1	2	1	1	1	1	1	1	1	1	1	1	1	1
1	11	3	1	39	1	1	3	2	5	1	3	1	2	2	2	1	3	1	1	1	3	3	3	2	1	1	2	2	4	1	5	1	5	1	2	2	5	1	4	1	1	1	1	1	1	1	1	1	4
1	12	3	2	45	1	1	2	1	2	1	2	1	1	1	2	2	2	1	2	1	2	2	2	1	2	1	3	2	5	1	3	4	1	1	2	2	2	1	2	2	1	1	1	1	3	1	2	2	3
1	10	3	2	39	3	1	2	1	3	1	2	2	1	1	2	2	3	1	4	4	2	2	3	2	2	2	2	2	3	1	2	2	2	1	2	2	3	1	3	1	1	1	1	1	1	1	1	1	1
1	12	3	2	40	3	1	3	2	4	1	3	1	3	1	4	3	3	1	2	1	4	1	2	2	2	2	1	1	4	1	4	1	3	1	2	2	3	2	4	1	2	1	2	2	1	1	2	2	3
1	10	3	2	43	3	3	2	4	2	1	2	1	1	1	3	2	2	1	1	1	2	2	1	1	2	2	2	1	3	1	1	1	1	1	2	3	1	1	2	1	1	5	2	3	1	1	1	1	1
1	12	3	2	36	2	1	1	1	2	1	2	1	1	1	1	1	1	1	2	2	2	2	1	1	1	2	1	1	2	2	2	2	3	1	3	2	2	2	2	1	2	2	2	2	2	2	3	2	2
1	9	3	1	36	1	1	2	1	2	2	1	2	1	1	3	5	1	1	1	1	3	3	1	1	1	1	1	1	5	1	2	2	2	1	2	5	2	1	2	1	3	5	2	4	1	1	2	4	3
1	10	3	2	41	1	1	1	1	3	1	3	1	1	1	2	4	3	1	1	1	3	4	3	4	3	4	3	4	5	1	3	4	5	1	2	4	3	2	3	2	1	1	1	1	1	1	2	1	2
1	12	3	2	46	2	2	2	2	3	4	2	5	2	2	2	5	2	3	1	1	2	2	2	2	2	2	2	2	1	1	3	3	3	3	3	3	1	1	1	1	1	1	1	1	2	2	1	1	5
1	11	3	2	43	2	2	2	2	2	1	2	3	2	3	2	2	2	1	2	3	2	3	3	4	3	4	3	4	2	1	2	1	2	1	2	1	2	1	2	1	1	1	2	4	2	3	1	2	2
1	9	3	2	42	3	1	3	4	3	1	3	4	1	1	2	2	3	1	1	1	3	2	2	3	3	3	3	3	5	1	2	4	4	1	2	3	3	1	3	4	3	5	2	2	2	3	2	3	2
1	9	3	2	41	4	2	3	4	2	1	3	3	1	3	2	5	3	1	3	3	3	2	2	2	3	3	3	3	4	3	2	3	2	2	2	3	2	2	2	2	3	4	2	3	2	2	2	2	3
1	10	3	2	38	2	1	2	1	3	2	2	1	1	1	2	1	3	1	1	1	3	2	3	2	2	2	3	2	3	2	3	4	3	3	1	1	2	2	3	3	2	4	3	3	1	1	2	2	4
1	9	3	2	45	3	4	2	4	4	3	3	5	4	3	3	5	5	1	1	1	3	4	1	1	3	4	2	3	5	3	4	5	5	3	3	5	3	1	3	4	1	1	1	1	1	1	2	5	4
1	9	3	2	39	4	2	4	2	4	2	4	2	4	2	5	5	4	1	1	1	3	1	3	3	3	4	3	2	5	1	2	1	3	5	2	2	3	4	5	1	2	2	1	2	3	3	2	2	5
1	9	3	2	32	4	4	4	4	3	3	2	3	2	2	2	4	3	1	4	5	3	5	2	2	2	2	1	1	3	1	3	4	3	3	2	5	2	1	4	2	2	5	2	3	3	3	3	4	4
1	10	3	2	48	4	3	4	4	3	3	3	5	1	1	3	4	2	3	3	3	5	5	1	5	3	5	3	3	5	3	5	3	5	4	3	5	3	3	3	3	3	3	3	3	3	3	3	3	3
1	10	3	2	50	5	5	3	5	3	4	2	4	3	4	3	4	2	3	2	3	3	3	2	2	2	4	3	4	5	1	2	4	3	3	3	4	3	2	2	3	3	5	1	5	3	5	2	5	2
1	11	3	2	39	5	5	5	5	4	4	5	5	4	4	3	4	4	4	3	4	4	4	3	4	5	5	3	4	4	4	4	4	4	5	4	5	4	4	4	4	5	5	5	5	4	5	1	3	4
[truncated: 53 more columns]
